# Supplementary material for: Nutritive Value and Bioactivities of a Halophyte Edible Plant: Crithmum maritimum L. (Sea Fennel)
Source: Plants (Basel). 2024 Jan 31;13(3):427. doi: 10.3390/plants13030427 (PMC10857157; doi:10.3390/plants13030427)
Supplement: Supplementary file 1 [file plants-13-00427-s001.zip]

Archive with 1 entries (1 files):
- plants-2798289-supplementary.pdf
